# Supplementary material for: Alternaria alternata (Fr) Keissl Crude Extract Inhibits HIV Subtypes and Integrase Drug-Resistant Strains at Different Stages of HIV Replication
Source: Pharmaceuticals (Basel). 2025 Jan 30;18(2):189. doi: 10.3390/ph18020189 (PMC11859181; doi:10.3390/ph18020189)
Supplement: Supplementary file 1 [file pharmaceuticals-18-00189-s001.zip]

Archive with 1 entries (1 files):
- pharmaceuticals-3434300-supplementary.pdf
